# Supplementary material for: Identification of Genes Critical for Resistance to Infection by West Nile Virus Using RNA-Seq Analysis
Source: Viruses. 2013 Jul 8;5(7):1664–81. doi: 10.3390/v5071664 (PMC3738954; doi:10.3390/v5071664)
Supplement: Supplementary File 1 — Supplementary (ZIP, 454 KB) [file viruses-05-01664-s001.zip]

Archive with 4 entries (4 files):
- Qian_Table S1 RNA-Seq sample mapping summary.pdf
- Qian_Table S2. Differentially expressed transcripts common to all donors.pdf
- Qian_Table S3. Differentially expressed transcripts in WNV infected macrophages.pdf
- Qian_Table S4 Annotated differentially expressed HRF and HSF.pdf
